# Supplementary material for: Biosorption of Cu2+ and Zn2+ by Rhodotorula sp. Kt, a Yeast Isolated from Acid Mine Drainage
Source: Materials (Basel). 2026 Jan 21;19(2):418. doi: 10.3390/ma19020418 (PMC12843149; doi:10.3390/ma19020418)
Supplement: Supplementary file 1 [file materials-19-00418-s001.zip]

Archive with 2 entries (2 files):
- materials-4075681-supplementary Table S1.pdf
- materials-4075681-supplementaryTable S2.pdf
